# Supplementary material for: Genome-Wide Identification, Evolutionary and Mutational Analysis of the Buffalo Sox Gene Family
Source: Animals (Basel). 2023 Jul 8;13(14):2246. doi: 10.3390/ani13142246 (PMC10376873; doi:10.3390/ani13142246)
Supplement: Supplementary file 1 [file animals-13-02246-s001.zip]

Archive with 1 entries (1 files):
- animals-2335795-supplementary.pdf
